# Supplementary material for: Evolution of Status of Trace Elements and Metallothioneins in Patients with COVID-19: Relationship with Clinical, Biochemical, and Inflammatory Parameters
Source: Metabolites. 2023 Aug 9;13(8):931. doi: 10.3390/metabo13080931 (PMC10456601; doi:10.3390/metabo13080931)
Supplement: Supplementary file 1 [file metabolites-13-00931-s001.zip]

Archive with 1 entries (1 files):
- metabolites-2505655-supplementary.pdf
